# Supplementary material for: Evaluation of Enamel Topography after Debonding Orthodontic Ceramic Brackets by Different Er,Cr:YSGG and Er:YAG Lasers Settings
Source: Dent J (Basel). 2020 Jan 9;8(1):6. doi: 10.3390/dj8010006 (PMC7175227; doi:10.3390/dj8010006)
Supplement: Supplementary file 1 [file dentistry-08-00006-s001.zip]

Archive with 4 entries (3 files):
- Supplementary file/
- Supplementary file/figures and schemes.docx
- Supplementary file/S 1 (photos).docx
- Supplementary file/S 2 (SEM).docx
